# Supplementary material for: Melanoma Cellular Signaling Transduction Pathways Targeted by Polyphenols Action Mechanisms
Source: Antioxidants (Basel). 2023 Feb 7;12(2):407. doi: 10.3390/antiox12020407 (PMC9952468; doi:10.3390/antiox12020407)
Supplement: Supplementary file 1 [file antioxidants-12-00407-s001.zip]

Archive with 1 entries (1 files):
- antioxidants-2125125-supplementary.pdf
